# Supplementary material for: Hybrid Mathematical Model of Cardiomyocyte Turnover in the Adult Human Heart
Source: PLoS One. 2012 Dec 19;7(12):e51683. doi: 10.1371/journal.pone.0051683 (PMC3526650; doi:10.1371/journal.pone.0051683)
Supplement: Spreadsheet S1 — (XLSX) [file pone.0051683.s017.xlsx]

## Sheet: TVB-TVDR-BestFit
Patient: ND60		Lifespan:	73		Bs	Bi	Ds	Di					AveC14:	21.1954		dC14	26.1954
					0.001	0.025	0.0046	0.0089
Patient Yr of Life	Year	Atm C14				%Form	%Die					Persisting Cells		C14 Contrib		BergAct	21
0	1933	-5				0.025	0.0089		0.601307			0.520686		-3.00654
1	1934	-5				0.026	0.0135		0.0112846			0.00977156		-0.0564228
2	1935	-5				0.027	0.0181		0.00852432			0.00738141		-0.0426216
3	1936	-5				0.028	0.0227		0.00648084			0.00561191		-0.0324042
4	1937	-5				0.029	0.0273		0.0049598			0.0042948		-0.024799
5	1938	-5				0.03	0.0319		0.00382135			0.003309		-0.0191068
6	1939	-5				0.031	0.0365		0.00296447			0.00256701		-0.0148224
7	1940	-5				0.032	0.0411		0.00231585			0.00200534		-0.0115792
8	1941	-5				0.033	0.0457		0.00182203			0.00157773		-0.00911013
9	1942	-5				0.034	0.0503		0.00144388			0.00125029		-0.00721941
10	1943	-5				0.035	0.0549		0.00115262			0.000998084		-0.00576312
11	1944	-5				0.036	0.0595		0.000926977			0.00080269		-0.00463488
12	1945	-5				0.037	0.0641		0.000751136			0.000650426		-0.00375568
13	1946	-5				0.038	0.0687		0.000613311			0.00053108		-0.00306655
14	1947	-5				0.039	0.0733		0.000504656			0.000436994		-0.00252328
15	1948	-5				0.04	0.0779		0.00041851			0.000362398		-0.00209255
16	1949	-5				0.041	0.0825		0.000349825			0.000302921		-0.00174912
17	1950	-5				0.042	0.0871		0.000294761			0.00025524		-0.0014738
18	1951	-5				0.043	0.0917		0.000250381			0.000216811		-0.00125191
19	1952	-5				0.044	0.0963		0.00021443			0.000185679		-0.00107215
20	1953	-5				0.045	0.1009		0.000185164			0.000160338		-0.000925821
21	1954	-5				0.046	0.1055		0.000161234			0.000139616		-0.00080617
22	1955	0				0.047	0.1101		0.000141586			0.000122603		0
23	1956	0				0.048	0.1147		0.000125396			0.000108584		0
24	1957	45				0.049	0.1193		0.000112018			9.69991e-05		0.00504082
25	1958	100				0.05	0.1239		0.000100941			8.74071e-05		0.0100941
26	1959	164.555				0.051	0.1285		9.1761e-05			7.9458e-05		0.0150997
27	1960	173.369				0.052	0.1331		8.41585e-05			7.28748e-05		0.0145905
28	1961	176.976				0.053	0.1377		7.78796e-05			6.74378e-05		0.0137828
29	1962	229.33				0.054	0.1423		7.27231e-05			6.29726e-05		0.0166776
30	1963	413.173				0.055	0.1469		6.853e-05			5.93417e-05		0.0283148
31	1964	698.039				0.056	0.1515		6.51758e-05			5.64372e-05		0.0454952
32	1965	668.624				0.057	0.1561		6.25642e-05			5.41758e-05		0.0418319
33	1966	612.202				0.058	0.1607		6.0623e-05			5.24949e-05		0.0371135
34	1967	546.184				0.059	0.1653		5.93006e-05			5.13497e-05		0.032389
35	1968	521.089				0.06	0.1699		5.85636e-05			5.07116e-05		0.0305168
36	1969	485.537				0.061	0.1745		5.83959e-05			5.05664e-05		0.0283534
37	1970	472.638				0.062	0.1791		5.87979e-05			5.09144e-05		0.0277901
38	1971	431.844				0.063	0.1837		5.97866e-05			5.17706e-05		0.0258185
39	1972	413.703				0.064	0.1883		6.13973e-05			5.31653e-05		0.0254003
40	1973	373.753				0.065	0.1929		6.36849e-05			5.51462e-05		0.0238025
41	1974	362.601				0.066	0.1975		6.67277e-05			5.7781e-05		0.0241955
42	1975	322.608				0.067	0.2021		7.06314e-05			6.11614e-05		0.0227862
43	1976	318.392				0.068	0.2067		7.55359e-05			6.54083e-05		0.02405
44	1977	296.739				0.069	0.2113		8.16231e-05			7.06793e-05		0.0242208
45	1978	294.262				0.07	0.2159		8.91291e-05			7.71789e-05		0.0262273
46	1979	269.984				0.071	0.2205		9.8359e-05			8.51714e-05		0.0265554
47	1980	236.971				0.072	0.2251		0.000109709			9.49991e-05		0.0259977
48	1981	222.263				0.073	0.2297		0.000123692			0.000107108		0.0274921
49	1982	218.039				0.074	0.2343		0.000140981			0.000122079		0.0307393
50	1983	214.684				0.075	0.2389		0.000162458			0.000140676		0.0348771
51	1984	179.019				0.076	0.2435		0.000189291			0.000163912		0.0338867
52	1985	169.544				0.077	0.2481		0.000223035			0.000193131		0.0378143
53	1986	171.422				0.078	0.2527		0.000265775			0.000230141		0.0455597
54	1987	144.475				0.079	0.2573		0.000320334			0.000277384		0.0462804
55	1988	158.574				0.08	0.2619		0.000390557			0.000338192		0.0619323
56	1989	149.96				0.081	0.2665		0.000481734			0.000417145		0.0722411
57	1990	143.093				0.082	0.2711		0.000601204			0.000520596		0.0860283
58	1991	128.369				0.083	0.2757		0.000759235			0.000657439		0.0974619
59	1992	121.502				0.084	0.2803		0.000970333			0.000840234		0.117897
60	1993	113.757				0.085	0.2849		0.00125518			0.00108689		0.142786
61	1994	104.265				0.086	0.2895		0.00164357			0.0014232		0.171366
62	1995	99.1362				0.087	0.2941		0.00217879			0.00188666		0.215997
63	1996	99.2579				0.088	0.2987		0.00292443			0.00253233		0.290273
64	1997	91.5043				0.089	0.3033		0.00397487			0.00344193		0.363718
65	1998	80.2564				0.09	0.3079		0.0054716			0.00473798		0.439131
66	1999	82.9945				0.091	0.3125		0.00762906			0.00660618		0.63317
67	2000	79.6132				0.092	0.3171		0.0107758			0.00933105		0.857899
68	2001	74.476				0.093	0.3217		0.015421			0.0133534		1.14849
69	2002	69.3388				0.094	0.3263		0.0223622			0.019364		1.55057
70	2003	60.7073				0.095	0.3309		0.0328638			0.0284575		1.99507
71	2004	59.5078				0.096	0.3355		0.0489533			0.0423898		2.9131
72	2005	54.9878				0.097	0.3401		0.0739215			0.0640103		4.06478
73	2006	48.8857				0.098	0.3447		0.113174			0.098		5.5326
												0.865923

## Sheet: ConstantA
Patient: 0		Lifespan:	73		0.01			AveC14:	83.5429		dC14	88.5429
Patient Yr of Life	Year	Atm C14		%Form	%Die		AgeDist		C14 Contrib		BergAct	21
0	1933	-5		0.01	0.01		0.480141		-2.40071
1	1934	-5		0.01	0.01		0.00484991		-0.0242496
2	1935	-5		0.01	0.01		0.0048989		-0.0244945
3	1936	-5		0.01	0.01		0.00494839		-0.0247419
4	1937	-5		0.01	0.01		0.00499837		-0.0249919
5	1938	-5		0.01	0.01		0.00504886		-0.0252443
6	1939	-5		0.01	0.01		0.00509986		-0.0254993
7	1940	-5		0.01	0.01		0.00515137		-0.0257569
8	1941	-5		0.01	0.01		0.00520341		-0.026017
9	1942	-5		0.01	0.01		0.00525596		-0.0262798
10	1943	-5		0.01	0.01		0.00530906		-0.0265453
11	1944	-5		0.01	0.01		0.00536268		-0.0268134
12	1945	-5		0.01	0.01		0.00541685		-0.0270843
13	1946	-5		0.01	0.01		0.00547157		-0.0273578
14	1947	-5		0.01	0.01		0.00552683		-0.0276342
15	1948	-5		0.01	0.01		0.00558266		-0.0279133
16	1949	-5		0.01	0.01		0.00563905		-0.0281953
17	1950	-5		0.01	0.01		0.00569601		-0.0284801
18	1951	-5		0.01	0.01		0.00575355		-0.0287677
19	1952	-5		0.01	0.01		0.00581166		-0.0290583
20	1953	-5		0.01	0.01		0.00587037		-0.0293518
21	1954	-5		0.01	0.01		0.00592966		-0.0296483
22	1955	0		0.01	0.01		0.00598956		0
23	1956	0		0.01	0.01		0.00605006		0
24	1957	45		0.01	0.01		0.00611117		0.275003
25	1958	100		0.01	0.01		0.0061729		0.61729
26	1959	164.555		0.01	0.01		0.00623525		1.02604
27	1960	173.369		0.01	0.01		0.00629824		1.09192
28	1961	176.976		0.01	0.01		0.00636185		1.1259
29	1962	229.33		0.01	0.01		0.00642612		1.4737
30	1963	413.173		0.01	0.01		0.00649103		2.68192
31	1964	698.039		0.01	0.01		0.00655659		4.57676
32	1965	668.624		0.01	0.01		0.00662282		4.42818
33	1966	612.202		0.01	0.01		0.00668972		4.09546
34	1967	546.184		0.01	0.01		0.00675729		3.69072
35	1968	521.089		0.01	0.01		0.00682555		3.55671
36	1969	485.537		0.01	0.01		0.00689449		3.34753
37	1970	472.638		0.01	0.01		0.00696413		3.29151
38	1971	431.844		0.01	0.01		0.00703448		3.0378
39	1972	413.703		0.01	0.01		0.00710553		2.93958
40	1973	373.753		0.01	0.01		0.00717731		2.68254
41	1974	362.601		0.01	0.01		0.0072498		2.62879
42	1975	322.608		0.01	0.01		0.00732303		2.36247
43	1976	318.392		0.01	0.01		0.007397		2.35515
44	1977	296.739		0.01	0.01		0.00747172		2.21715
45	1978	294.262		0.01	0.01		0.00754719		2.22085
46	1979	269.984		0.01	0.01		0.00762343		2.05821
47	1980	236.971		0.01	0.01		0.00770043		1.82478
48	1981	222.263		0.01	0.01		0.00777821		1.72881
49	1982	218.039		0.01	0.01		0.00785678		1.71308
50	1983	214.684		0.01	0.01		0.00793614		1.70376
51	1984	179.019		0.01	0.01		0.00801631		1.43507
52	1985	169.544		0.01	0.01		0.00809728		1.37285
53	1986	171.422		0.01	0.01		0.00817907		1.40207
54	1987	144.475		0.01	0.01		0.00826169		1.19361
55	1988	158.574		0.01	0.01		0.00834514		1.32333
56	1989	149.96		0.01	0.01		0.00842943		1.26408
57	1990	143.093		0.01	0.01		0.00851458		1.21838
58	1991	128.369		0.01	0.01		0.00860058		1.10404
59	1992	121.502		0.01	0.01		0.00868746		1.05554
60	1993	113.757		0.01	0.01		0.00877521		0.998239
61	1994	104.265		0.01	0.01		0.00886385		0.924186
62	1995	99.1362		0.01	0.01		0.00895338		0.887604
63	1996	99.2579		0.01	0.01		0.00904382		0.897671
64	1997	91.5043		0.01	0.01		0.00913517		0.835908
65	1998	80.2564		0.01	0.01		0.00922745		0.740562
66	1999	82.9945		0.01	0.01		0.00932065		0.773563
67	2000	79.6132		0.01	0.01		0.0094148		0.749542
68	2001	74.476		0.01	0.01		0.0095099		0.708259
69	2002	69.3388		0.01	0.01		0.00960596		0.666066
70	2003	60.7073		0.01	0.01		0.00970299		0.589043
71	2004	59.5078		0.01	0.01		0.009801		0.583236
72	2005	54.9878		0.01	0.01		0.0099		0.544379
73	2006	48.8857		0.01	0.01		0.01		0.488857
						Sum:	1
